# Supplementary material for: The relationship between the level of economic development, the scale of youth football development and competitive strength in Chinese provinces
Source: PLoS One. 2026 Jan 28;21(1):e0340359. doi: 10.1371/journal.pone.0340359 (PMC12851440; doi:10.1371/journal.pone.0340359)
Supplement: S1 File — (XLSX) [file pone.0340359.s001.xlsx]

## Sheet: �ģ���
Region	Rank	Province	Population size	Adolescent population size	Top-tier teams	Elite teams	GDP	Per capita GDP	Per capita disposable income	Per capita consumption expenditure	Characteristic schools	Football fields	Club level	Social youth training institutions	Sports schools	CSL	CLO	CLT	Logarithm of population size	Logarithm of adolescent population size	Logarithm of top-tier teams quantity	Logarithm of elite teams quantity	Logarithm of GDP	Logarithm of per capita GDP	Logarithm of per capita disposable income	Logarithm of per capita consumption expenditure	Logarithm of characteristic schools quantity	Logarithm of football pitches quantity	Logarithm of club level	Logarithm of social youth training institutions quantity	Logarithm of sports schools quantity
3	26	xizang	365	63.82	0	0	2392.9	65642	28983	17220	165	900	0	14	3	0	0	0	2.56229	1.80496	0	0	3.37892	4.81718	4.46214	4.23603	2.21748	2.95424	0	1.14613	0.477121
2	5	neimeng	2396	266.4	1	0	24627	102677	38130	27025	1312	3211	0	414	18	0	0	0	3.37949	2.42553	0	0	4.39141	5.01147	4.58127	4.43177	3.11793	3.50664	0	2.617	1.25527
3	24	guizhou	3865	728.89	1	0	20913.3	54172	27098	20161	1160	3756	0	170	5	0	0	0	3.58715	2.86266	0	0	4.32042	4.73377	4.43294	4.30451	3.06446	3.57473	0	2.23045	0.69897
3	28	gansu	2465	365.03	1	0	11863.8	47867	25011	19013	1405	4690	0	132	11	0	0	0	3.39182	2.56233	0	0	4.07422	4.68004	4.39813	4.27905	3.14768	3.67117	0	2.12057	1.04139
3	29	qinghai	594	96.98	2	0	3799.1	63903	28587	20327	145	664	0	20	7	0	0	0	2.77379	1.98668	0.30103	0	3.57968	4.80552	4.45617	4.30807	2.16137	2.82217	0	1.30103	0.845098
2	4	shanxie	3466	441.51	3	0	25698.2	73984	30924	19756	1010	2711	0	174	8	0	0	0	3.53983	2.64494	0.477121	0	4.4099	4.86914	4.4903	4.2957	3.00432	3.43313	0	2.24055	0.90309
2	12	anhui	6121	891.92	7	0	47050.6	76830	34893	23607	1948	6856	0	383	14	0	0	0	3.78682	2.95033	0.845098	0	4.67257	4.88553	4.54274	4.37304	3.28959	3.83607	0	2.5832	1.14613
3	27	shanxiw	3952	523.78	4	1	33786.1	85448	32128	22012	1158	6085	0	305	15	0	0	0	3.59682	2.71915	0.60206	0	4.52874	4.9317	4.50688	4.34266	3.06371	3.78426	0	2.4843	1.17609
3	31	xinjiang	2598	494.95	6	1	19125.9	73774	28947	19715	980	4950	0	191	10	0	0	0	3.41464	2.69456	0.778151	0	4.28162	4.8679	4.4616	4.2948	2.99123	3.69461	0	2.28103	1
3	30	ningxia	729	114.43	2	2	5315	72957	31604	21629	336	1031	0	87	8	0	0	0	2.86273	2.05854	0.30103	0.30103	3.7255	4.86307	4.49974	4.33504	2.52634	3.01326	0	1.93952	0.90309
3	25	yunnan	4673	719.9	1	0	30021.1	64107	28421	20995	1397	3696	1	253	20	0	0	1	3.6696	2.85727	0	0	4.47743	4.80691	4.45364	4.32212	3.1452	3.56773	0	2.40312	1.30103
1	21	hainan	1043	160.72	4	0	7551.2	72958	33192	23752	258	1244	1	123	5	0	0	1	3.01828	2.20607	0.60206	0	3.87802	4.86307	4.52103	4.3757	2.41162	3.09482	0	2.08991	0.69897
1	13	fujian	4183	629.82	2	1	54225.1	129865	45426	31869	1126	3498	1	260	21	0	0	1	3.62149	2.79922	0.30103	0	4.7342	5.11349	4.6573	4.50337	3.05154	3.54382	0	2.41497	1.32222
3	22	chongqing	3191	416.24	12	2	30145.8	94147	37595	26515	878	2408	1	299	12	0	0	1	3.50393	2.61934	1.07918	0.30103	4.47923	4.97381	4.57513	4.42349	2.94349	3.38166	0	2.47567	1.07918
2	18	hunan	6568	1003.7	6	1	50012.9	75938	35895	25462	2021	4382	2	428	21	0	0	2	3.81743	3.0016	0.778151	0	4.69908	4.88046	4.55503	4.40589	3.30557	3.64167	0.30103	2.63144	1.32222
2	8	heilongjiang	3062	265.08	2	1	15883.9	51563	29694	22052	893	2215	5.42	150	24	0	1	0	3.48601	2.42338	0.30103	0	4.20096	4.71234	4.47267	4.34345	2.95085	3.34537	0.733999	2.17609	1.38021
1	20	guangxi	5027	943.38	3	1	27202.4	54005	29514	19749	836	3770	6.42	322	29	0	1	1	3.70131	2.97469	0.477121	0	4.43461	4.73243	4.47003	4.29555	2.92221	3.57634	0.807535	2.50786	1.4624
2	14	jiangxi	4515	768.63	7	2	32200.1	71216	34242	23379	1116	4991	6.42	160	14	0	1	1	3.65466	2.88572	0.845098	0.30103	4.50786	4.85258	4.53456	4.36883	3.04766	3.69819	0.807535	2.20412	1.14613
1	2	tianjin	1364	142.49	6	0	16737.3	122752	51271	34914	392	1319	44.54	307	5	1	0	0	3.13481	2.15378	0.778151	0	4.22369	5.08903	4.70987	4.543	2.59329	3.12024	1.64875	2.48714	0.69897
1	11	zhejiang	6627	702.1	9	6	82553.2	125043	63830	42194	1089	5204	44.54	477	31	1	0	0	3.82132	2.8464	0.954243	0.778151	4.91673	5.09706	4.80502	4.62525	3.03703	3.71634	1.64875	2.67852	1.49136
2	16	henan	9815	1850.22	14	6	59132.4	60073	29933	21011	3162	10086	44.54	519	19	1	0	0	3.99189	3.26722	1.14613	0.778151	4.77183	4.77868	4.47615	4.32245	3.49996	4.00372	1.64875	2.71517	1.27875
1	1	beijing	2186	169.31	12	8	43760.7	200278	81752	47586	429	1605	45.54	394	13	1	0	1	3.33965	2.22868	1.07918	0.90309	4.64108	5.30163	4.9125	4.67748	2.63246	3.20548	1.65839	2.5955	1.11394
2	17	hubei	5383	711.76	14	6	55803.6	95538	35146	27106	1315	5427	46.54	320	27	1	0	2	3.73102	2.85233	1.14613	0.778151	4.74666	4.98018	4.54588	4.43307	3.11893	3.73456	1.66783	2.50515	1.43136
2	7	jilin	2339	228.64	9	4	13531.2	57739	29777	21411	721	2492	49.96	210	25	1	1	0	3.36903	2.35915	0.954243	0.60206	4.13134	4.76147	4.47388	4.33064	2.85794	3.39655	1.69862	2.32222	1.39794
3	23	sichuan	8368	1060.03	15	4	60132.9	71835	32514	23550	1923	7260	49.96	416	25	1	1	0	3.92262	3.02532	1.17609	0.60206	4.77911	4.85634	4.51207	4.37199	3.28398	3.86094	1.69862	2.61909	1.39794
1	3	hebei	7393	1247.23	14	6	43944.1	59332	32903	22920	2167	8784	49.96	322	20	1	1	0	3.86882	3.09595	1.14613	0.778151	4.6429	4.77329	4.51724	4.36021	3.33586	3.94369	1.69862	2.50786	1.30103
1	6	liaoning	4182	382	19	11	30209.4	72107	37792	24865	1290	3954	56.38	532	17	1	2	1	3.62138	2.58206	1.27875	1.04139	4.48014	4.85798	4.5774	4.39559	3.11059	3.59704	1.75113	2.72591	1.23045
1	10	jiangsu	8526	1058.36	8	4	128222	150487	52674	35491	2425	8235	61.8	748	32	1	3	1	3.93075	3.02463	0.90309	0.60206	5.10796	5.1775	4.7216	4.55012	3.38471	3.91566	1.79099	2.8739	1.50515
1	9	shanghai	2487	174.69	12	10	47218.7	190321	84834	52508	449	1495	94.5	388	19	2	1	0	3.39568	2.24227	1.07918	1	4.67411	5.27949	4.92857	4.72023	2.65225	3.17464	1.97543	2.58883	1.27875
1	19	guangdong	12706	1843.65	24	13	135673	106985	49327	34331	2527	11164	99.92	1093	42	2	2	0	4.10401	3.26568	1.38021	1.11394	5.13249	5.02932	4.69308	4.53569	3.40261	4.04782	1.99965	3.03862	1.62325
1	15	shandong	10123	1436.76	17	6	92068.7	90771	39890	24293	2497	13143	102.92	964	53	2	2	3	4.00531	3.15738	1.23045	0.778151	4.96411	4.95795	4.60086	4.38548	3.39742	4.11869	2.0125	2.98408	1.72428
